# Supplementary material for: Quorum Sensing Inhibits Type III‐A CRISPR‐Cas System Activity Through Repressing Positive Regulators SarA and ArcR in Staphylococcus Aureus
Source: Adv Sci (Weinh). 2025 Jul 11;12(36):e06049. doi: 10.1002/advs.202506049 (PMC12462963; doi:10.1002/advs.202506049)
Supplement: Supplementary file 2 — Supporting Information [file ADVS-12-e06049-s002.xlsx]

## Sheet: Sheet1
Supplementary Table S5. Pcrispr1 homologs. This table shows the results of a Blast performed using Pleader as a query.
Strain	Species	Query Cover (%)	Identity (%)	Length (nt)	Accession	QS Type	CRISPR-Cas Type
S174	Staphylococcus argenteus	54	94.29	210	MH513590.1	agrBDCA	III-A
S70	Staphylococcus argenteus	54	94.29	210	MH513588.1	agrBDCA	III-A
S65	Staphylococcus argenteus	54	94.29	210	MH513587.1	agrBDCA	III-A
TD172	Staphylococcus argenteus	54	94.29	210	MH513586.1	agrBDCA	III-A
TD171	Staphylococcus argenteus	54	94.29	210	MH513585.1	agrBDCA	III-A
TD168	Staphylococcus argenteus	54	94.29	210	MH513584.1	agrBDCA	III-A
TD13	Staphylococcus argenteus	54	94.29	210	MH513583.1	agrBDCA	III-A
58113	Staphylococcus argenteus	54	94.29	210	AP018562.1	agrBDCA	III-A
XNO106	Staphylococcus argenteus	54	94.29	210	CP025023.1	agrBDCA	III-A
XNO62	Staphylococcus argenteus	54	94.29	210	CP023076.1	agrBDCA	III-A
TD162	Staphylococcus argenteus	54	94.29	210	MF167423.1	agrBDCA	III-A
RIVM_M020832	Staphylococcus argenteus	54	94.29	210	CP086570.1	agrBDCA	III-A
RIVM_M036020	Staphylococcus argenteus	54	94.29	210	CP086572.1	agrBDCA	III-A
1801221	Staphylococcus argenteus	54	94.29	210	CP083805.1	agrBDCA	III-A
1710042798	Staphylococcus argenteus	54	94.29	210	CP092072.1	agrBDCA	III-A
20S00001-1	Staphylococcus argenteus	54	94.29	210	OV648025.1	agrBDCA	III-A
MSHR1132	Staphylococcus argenteus	54	93.81	210	FR821777.2	agrBDCA	III-A
AR_0473	Staphylococcus aureus	100	100	388	CP029681.1	agrBDCA	III-A
AR_0472	Staphylococcus aureus	100	100	388	CP029649.1	agrBDCA	III-A
AR_0470	Staphylococcus aureus	100	100	388	CP029653.1	agrBDCA	III-A
JS395	Staphylococcus aureus	100	100	388	CP012756.1	agrBDCA	III-A
WH39	Staphylococcus aureus	100	100	388	CP060491.1	agrBDCA	III-A
110900	Staphylococcus aureus	100	100	388	CP058615.1	agrBDCA	III-A
PTDrAP2	Staphylococcus aureus	87	85.3	347	CP029172.1	agrBDCA	-
ER03868.3	Staphylococcus aureus	54	94.29	210	CP030403.1	agrBDCA	III-A
KUH140087	Staphylococcus aureus	54	94.29	210	AP020315.1	agrBDCA	III-A
HL25274	Staphylococcus aureus	54	94.29	210	CP083259.1	agrBDCA	III-A
QD-CD9	Staphylococcus aureus	46	86.34	183	CP031838.1	agrBDCA	-
S57	Staphylococcus aureus	46	85.79	183	CP030136.1	agrBDCA	-
BA01611	Staphylococcus aureus	46	85.79	183	CP019945.1	agrBDCA	-
2868B2	Staphylococcus aureus	46	85.79	183	CP060141.1	agrBDCA	-
WHC09	Staphylococcus aureus	46	85.79	183	CP077755.1	agrBDCA	-
08BA02176	Staphylococcus aureus	100	100	388	CP003808.1	agrBDCA	III-A
CR01	Staphylococcus capitis	100	100	388	LN866849.1	agrBDCA	III-A
1031373	Staphylococcus coagulans	100	100	388	CP092965.1	agrBDCA	III-A
C101	Staphylococcus epidermidis	76	94.08	304	CP094872.1	agrBDCA	-
C100	Staphylococcus epidermidis	76	94.08	304	CP094865.1	agrBDCA	-
C99	Staphylococcus epidermidis	76	94.08	304	CP094859.1	agrBDCA	-
MB1709	Staphylococcus epidermidis	62	86.89	244	MK784556.1	agrBDCA	-
MB1143	Staphylococcus epidermidis	62	86.89	244	MK784555.1	agrBDCA	-
MB2193	Staphylococcus epidermidis	62	86.89	244	MK784553.1	agrBDCA	III-A
NCCP 16828	Staphylococcus epidermidis	62	86.89	244	CP043847.1	agrBDCA	-
Se_RP62a-WT	Staphylococcus epidermidis	62	86.89	244	LR735437.1	agrBDCA	III-A
R02OR2	Staphylococcus epidermidis	62	86.89	244	MK078516.1	agrBDCA	-
PS19PH	Staphylococcus epidermidis	62	86.89	244	MG787423.1	agrBDCA	III-A
P8OR3	Staphylococcus epidermidis	62	86.89	244	MG787414.1	agrBDCA	-
FDAARGOS_153	Staphylococcus epidermidis	62	86.89	244	CP014119.1	agrBDCA	III-A
IVB6194	Staphylococcus epidermidis	62	86.89	244	CP094733.1	agrBDCA	-
2022-09-01	Staphylococcus epidermidis	62	86.89	244	CP101316.1	agrBDCA	-
TSM-50	Staphylococcus epidermidis	62	86.89	244	CP093210.1	agrBDCA	-
TSM-36	Staphylococcus epidermidis	62	86.89	244	CP093205.1	agrBDCA	III-A
HD27N1	Staphylococcus epidermidis	62	86.89	244	CP052975.1	agrBDCA	III-A
HD26-1	Staphylococcus epidermidis	62	86.89	244	CP052998.1	agrBDCA	III-A
HD27-3	Staphylococcus epidermidis	62	86.89	244	CP052991.1	agrBDCA	III-A
HD29-1	Staphylococcus epidermidis	62	86.89	244	CP052973.1	agrBDCA	-
HD04-1	Staphylococcus epidermidis	62	86.89	244	CP052985.1	agrBDCA	III-A
IVB6256	Staphylococcus epidermidis	62	86.48	244	CP094726.1	agrBDCA	-
Se_BPH0723	Staphylococcus epidermidis	57	75	228	LR735432.1	agrBDCA	III-A
AZ39	Staphylococcus epidermidis	54	74.54	216	CP071996.1	agrBDCA	-
SE95	Staphylococcus epidermidis	54	73.15	216	CP024437.1	agrBDCA	III-A
RP62A	Staphylococcus epidermidis	57	75	228	CP000029.1	agrBDCA	III-A
KS1039	Staphylococcus equorum	99	93.09	391	CP013114.1	agrBDCA	III-A
VB19458	Staphylococcus haemolyticus	99	93.67	300	CP045187.2	agrBDCA	-
VB5326	Staphylococcus haemolyticus	99	93.02	301	CP045137.2	agrBDCA	-
FDAARGOS_747	Staphylococcus hominis	99	95.14	391	CP046301.1	agrBDCA	-
MAD401	Staphylococcus pseudintermedius	100	100	388	CP039742.1	agrBDCA	III-A
AI14	Staphylococcus pseudintermedius	100	100	388	CP031604.1	agrBDCA	III-A
AP20	Staphylococcus pseudintermedius	100	100	388	CP031561.1	agrBDCA	III-A
063228	Staphylococcus pseudintermedius	100	100	388	CP015626.1	agrBDCA	III-A
HSP237	Staphylococcus pseudintermedius	100	100	388	CP098634.1	agrBDCA	III-A
HSP235	Staphylococcus pseudintermedius	100	100	388	CP098645.1	agrBDCA	III-A
HSP236	Staphylococcus pseudintermedius	100	100	388	CP098636.1	agrBDCA	III-A
HSP243	Staphylococcus pseudintermedius	100	100	388	CP098628.1	agrBDCA	III-A
HSP244	Staphylococcus pseudintermedius	100	100	388	CP098625.1	agrBDCA	III-A
HSP240	Staphylococcus pseudintermedius	100	100	388	CP083203.2	agrBDCA	III-A
HSP241	Staphylococcus pseudintermedius	100	100	388	CP098632.1	agrBDCA	III-A
HSP242	Staphylococcus pseudintermedius	100	100	388	CP098629.1	agrBDCA	III-A
18D20-1	Staphylococcus pseudintermedius	100	100	388	MN580540.1	agrBDCA	III-A
K18PSP147	Staphylococcus pseudintermedius	100	100	388	CP076465.1	agrBDCA	III-A
157588	Staphylococcus pseudintermedius	100	100	388	CP054206.2	agrBDCA	III-A
Z0118SP0108	Staphylococcus pseudintermedius	100	100	388	CP061030.1	agrBDCA	III-A
Z0118SP0130	Staphylococcus pseudintermedius	100	100	388	CP060700.1	agrBDCA	III-A
TSCC54	Staphylococcus schleiferi	100	100	388	AP014944.1	agrBDCA	III-A
18D20-2	Staphylococcus schleiferi	100	100	388	MN580541.1	agrBDCA	III-A
- The strain does not contain CRISPR-Cas systems.
