# Supplementary material for: Quorum Sensing Inhibits Type III‐A CRISPR‐Cas System Activity Through Repressing Positive Regulators SarA and ArcR in Staphylococcus Aureus
Source: Adv Sci (Weinh). 2025 Jul 11;12(36):e06049. doi: 10.1002/advs.202506049 (PMC12462963; doi:10.1002/advs.202506049)
Supplement: Supplementary file 3 — Supporting Information [file ADVS-12-e06049-s003.xlsx]

## Sheet: Sheet1
Supplementary Table S6. Pcas homologs. This table shows the results of a Blast performed using Pcas as a query.
Strain	Species	Query Cover (%)	Identity (%)	Length (nt)	Accession	QS Type	CRISPR-Cas Type
No. 9	Aerococcaceae bacterium	50	70.78	154	CP102453.1	luxS	I-C, III-A
A1001	Apilactobacillus kunkeei	42	72.66	128	OX335199.1	luxS	II-A
A2002	Apilactobacillus kunkeei	42	72.66	128	OX335180.1	luxS	II-A
A2003	Apilactobacillus kunkeei	42	72.66	128	OX335163.1	luxS	II-A
a523	Enterococcus thailandicus	37	72.32	112	CP023074.1	fsrABDC	II-A
Colony540	Enterococcus thailandicus	37	72.32	112	CP078552.1	fsrABDC	II-A
JCM1046	Ligilactobacillus salivarius	95	68.73	291	CP007646.1	luxS	III-A
BCRC 12574	Ligilactobacillus salivarius	95	68.15	292	CP024064.1	luxS	III-A
BCRC 14759	Ligilactobacillus salivarius	95	67.35	291	CP024067.1	luxS	III-A
Ren	Ligilactobacillus salivarius	95	68.15	292	CP011403.1	luxS	III-A
NCTC12701	Listeria ivanovii	36	72.32	112	LR134394.1	agrBDCA	II-A, II-C
WSLC 30167	Listeria ivanovii	36	72.32	112	CP009575.1	agrBDCA	II-A, II-C
Sr73	Listeria seeligeri	36	70	110	CP063071.1	agrBDCA	II-A
SD607	Macrococcus canis	98	66.56	302	CP047361.1	agrBDCA	II-C, III-A
S174	Staphylococcus argenteus	100	97.67	300	MH513590.1	agrBDCA	III-A
S70	Staphylococcus argenteus	100	97.67	300	MH513588.1	agrBDCA	III-A
S65	Staphylococcus argenteus	100	97.67	300	MH513587.1	agrBDCA	III-A
TD172	Staphylococcus argenteus	100	97.67	300	MH513586.1	agrBDCA	III-A
TD171	Staphylococcus argenteus	100	97.67	300	MH513585.1	agrBDCA	III-A
TD168	Staphylococcus argenteus	100	97.67	300	MH513584.1	agrBDCA	III-A
TD13	Staphylococcus argenteus	100	97.67	300	MH513583.1	agrBDCA	III-A
58113	Staphylococcus argenteus	100	97.67	300	AP018562.1	agrBDCA	III-A
TD162	Staphylococcus argenteus	100	97.67	300	MF167423.1	agrBDCA	III-A
RIVM_M020832	Staphylococcus argenteus	100	97.67	300	CP086570.1	agrBDCA	III-A
RIVM_M036020	Staphylococcus argenteus	100	97.67	300	CP086572.1	agrBDCA	III-A
1801221	Staphylococcus argenteus	100	97.67	300	CP083805.1	agrBDCA	III-A
1710042798	Staphylococcus argenteus	100	97.67	300	CP092072.1	agrBDCA	III-A
20S00001-1	Staphylococcus argenteus	100	97.67	300	OV648025.1	agrBDCA	III-A
MSHR1132	Staphylococcus argenteus	100	97.67	300	FR821777.2	agrBDCA	III-A
NTUH_4415	Staphylococcus argenteus	100	97.67	300	MT542646.1	agrBDCA	III-A
NTUH_9546-1	Staphylococcus argenteus	100	97.67	300	MT542645.1	agrBDCA	III-A
XNO106	Staphylococcus argenteus	100	97.33	300	CP025023.1	agrBDCA	III-A
XNO62	Staphylococcus argenteus	100	97.33	300	CP023076.1	agrBDCA	III-A
AR_0473	Staphylococcus aureus	100	100	300	CP029681.1	agrBDCA	III-A
AR_0472	Staphylococcus aureus	100	100	300	CP029649.1	agrBDCA	III-A
AR_0470	Staphylococcus aureus	100	100	300	CP029653.1	agrBDCA	III-A
JS395	Staphylococcus aureus	100	100	300	CP012756.1	agrBDCA	III-A
08BA02176	Staphylococcus aureus	100	100	300	CP003808.1	agrBDCA	III-A
WH39	Staphylococcus aureus	100	100	300	CP060491.1	agrBDCA	III-A
110900	Staphylococcus aureus	100	100	300	CP058615.1	agrBDCA	III-A
ER03868.3	Staphylococcus aureus	100	98	300	CP030403.1	agrBDCA	III-A
HL25274	Staphylococcus aureus	100	98	300	CP083259.1	agrBDCA	III-A
KUH140087	Staphylococcus aureus	100	97.67	300	AP020315.1	agrBDCA	III-A
NCTC12101	Staphylococcus auricularis	99	68.32	303	LS483491.1	agrBDCA	II-C
JCM 2421	Staphylococcus auricularis	99	68.32	303	AP024589.1	agrBDCA	II-C
FDAARGOS_882	Staphylococcus auricularis	99	68.32	303	CP065712.1	agrBDCA	II-C
CR01	Staphylococcus capitis	100	100	300	LN866849.1	agrBDCA	III-A
1031373	Staphylococcus coagulans	100	100	300	CP092965.1	agrBDCA	III-A
SDB 2975	Staphylococcus debuckii	52	70	120	CP033460.1	agrBDCA	III-A
SE95	Staphylococcus epidermidis	100	84	300	CP024437.1	agrBDCA	III-A
Se_RP62a-WT	Staphylococcus epidermidis	100	83.67	300	LR735437.1	agrBDCA	III-A
PS19PH	Staphylococcus epidermidis	100	83.67	300	MG787423.1	agrBDCA	III-A
FDAARGOS_153	Staphylococcus epidermidis	100	83.67	300	CP014119.1	agrBDCA	III-A
TSM-36	Staphylococcus epidermidis	100	83.67	300	CP093205.1	agrBDCA	III-A
HD27N1	Staphylococcus epidermidis	100	83.67	300	CP052975.1	agrBDCA	III-A
HD26-1	Staphylococcus epidermidis	100	83.67	300	CP052998.1	agrBDCA	III-A
HD27-3	Staphylococcus epidermidis	100	83.67	300	CP052991.1	agrBDCA	III-A
HD04-1	Staphylococcus epidermidis	100	83.67	300	CP052985.1	agrBDCA	III-A
MB2193	Staphylococcus epidermidis	100	83.33	300	MK784553.1	agrBDCA	III-A
Se_BPH0723	Staphylococcus epidermidis	100	83	300	LR735432.1	agrBDCA	III-A
RP62A	Staphylococcus epidermidis	100	83	300	CP000029.1	agrBDCA	III-A
KS1039	Staphylococcus equorum	100	95.67	300	CP013114.1	agrBDCA	III-A
SL13	Staphylococcus lugdunensis	97	75.09	293	CP041722.1	agrBDCA	III-A
SL29	Staphylococcus lugdunensis	97	75.09	293	CP041723.1	agrBDCA	III-A
SL117	Staphylococcus lugdunensis	97	75.09	293	CP041725.1	agrBDCA	III-A
SL122	Staphylococcus lugdunensis	97	75.09	293	CP041727.1	agrBDCA	III-A
VISLISI_33	Staphylococcus lugdunensis	97	75.09	293	CP020769.1	agrBDCA	III-A
VISLISI_27	Staphylococcus lugdunensis	97	75.09	293	CP020735.1	agrBDCA	III-A
VISLISI_37	Staphylococcus lugdunensis	97	75.09	293	CP020761.1	agrBDCA	III-A
CGMH-SL118	Staphylococcus lugdunensis	97	75.09	293	CP048008.1	agrBDCA	III-A
N920143	Staphylococcus lugdunensis	97	75.09	293	FR870271.1	agrBDCA	III-A
HKU09-01	Staphylococcus lugdunensis	97	75.09	293	CP001837.1	agrBDCA	III-A
MAD401	Staphylococcus pseudintermedius	100	100	300	CP039742.1	agrBDCA	III-A
AI14	Staphylococcus pseudintermedius	100	100	300	CP031604.1	agrBDCA	III-A
AP20	Staphylococcus pseudintermedius	100	100	300	CP031561.1	agrBDCA	III-A
63228	Staphylococcus pseudintermedius	100	100	300	CP015626.1	agrBDCA	III-A
HSP237	Staphylococcus pseudintermedius	100	100	300	CP098634.1	agrBDCA	III-A
HSP235	Staphylococcus pseudintermedius	100	100	300	CP098645.1	agrBDCA	III-A
HSP236	Staphylococcus pseudintermedius	100	100	300	CP098636.1	agrBDCA	III-A
HSP243	Staphylococcus pseudintermedius	100	100	300	CP098628.1	agrBDCA	III-A
HSP244	Staphylococcus pseudintermedius	100	100	300	CP098625.1	agrBDCA	III-A
HSP240	Staphylococcus pseudintermedius	100	100	300	CP083203.2	agrBDCA	III-A
HSP241	Staphylococcus pseudintermedius	100	100	300	CP098632.1	agrBDCA	III-A
HSP242	Staphylococcus pseudintermedius	100	100	300	CP098629.1	agrBDCA	III-A
K18PSP147	Staphylococcus pseudintermedius	100	100	300	CP076465.1	agrBDCA	III-A
157588	Staphylococcus pseudintermedius	100	100	300	CP054206.2	agrBDCA	III-A
Z0118SP0108	Staphylococcus pseudintermedius	100	100	300	CP061030.1	agrBDCA	III-A
Z0118SP0130	Staphylococcus pseudintermedius	100	100	300	CP060700.1	agrBDCA	III-A
18D20-1	Staphylococcus pseudintermedius	100	99.67	300	MN580540.1	agrBDCA	III-A
TSCC54	Staphylococcus schleiferi	100	100	300	AP014944.1	agrBDCA	III-A
18D20-2	Staphylococcus schleiferi	100	100	300	MN580541.1	agrBDCA	III-A
MI 10-1553	Staphylococcus sp.	99	67.77	301	CP048279.1	agrBDCA	II-C, III-A
CNU G6	Streptococcus equinus	40	70.08	127	CP046629.1	comABCDE	II-C
NCTC8133	Streptococcus equinus	40	70.08	127	LR594042.1	comABCDE	II-C
NCTC10389	Streptococcus equinus	40	70.08	127	LR134292.1	comABCDE	II-C
NCTC8140	Streptococcus equinus	40	70.08	127	LR134282.1	comABCDE	II-C
AZ-45470	Streptococcus equinus	37	70.27	111	CP046041.1	comABCDE	II-C
NCTC12091	Streptococcus equinus	37	70.27	111	LR134273.1	comABCDE	II-C
NCTC12090	Streptococcus equinus	37	70.27	111	LS483328.1	comABCDE	II-C
NCTC11824	Streptococcus equinus	37	70.27	111	LS483380.1	comABCDE	II-C
NCTC11606	Streptococcus equinus	37	70.27	111	LS483354.1	comABCDE	II-C
SEZ_14-145	Streptococcus equinus	37	70.27	111	CP077959.1	comABCDE	II-C
B630793	Streptococcus equinus	37	70.27	111	CP080959.1	comABCDE	II-C
SEZ28	Streptococcus equinus	37	70.27	111	CP065060.1	comABCDE	II-C
MGCS10565	Streptococcus equinus	37	70.27	111	CP001129.1	comABCDE	II-C
CNU G2	Streptococcus sp.	40	70.08	127	CP046919.1	comABCDE	II-C
CNU G3	Streptococcus sp.	40	70.08	127	CP046624.1	comABCDE	II-C
F0704	Streptococcus sp.	42	68.94	132	CP058258.1	comABCDE	II-C
TKU31	Streptococcus troglodytae	45	71.63	141	AP014612.1	comABCDE	I-E, II-C
