# Supplementary material for: Quorum Sensing Inhibits Type III‐A CRISPR‐Cas System Activity Through Repressing Positive Regulators SarA and ArcR in Staphylococcus Aureus
Source: Adv Sci (Weinh). 2025 Jul 11;12(36):e06049. doi: 10.1002/advs.202506049 (PMC12462963; doi:10.1002/advs.202506049)
Supplement: Supplementary file 4 — Supporting Information [file ADVS-12-e06049-s004.xlsx]

## Sheet: Sheet1
Supplementary Table S7. Summary of antibiotic resistance genes, virulence genes, and the conservation of SarA and ArcR in CRISPR-Cas positive Staphylococcus strains.
												SarA-binding sites on Pcas-Identity (%)
Strain	Species	Accession	QS Type	CRISPR-Cas Type	Resistance genes	Virulence genes	Plasmids	SarA-Query Cover (%)	SarA-Identity (%)	ArcR-Query Cover (%)	ArcR-Identity (%)	b1	b2	b3	b4	ArcR-binding site on Pcas-Identity (%)
58113	Staphylococcus argenteus	AP018562.1	agrBDCA	III-A		sec tst sel		100	99.19	100	94.87	100	95.83	91.3	95.45	100
RIVM_M020832	Staphylococcus argenteus	CP086570.1	agrBDCA	III-A	mecA, dfrG	sak, scn		100	99.19	100	94.87	100	95.83	91.3	95.45	100
RIVM_M036020	Staphylococcus argenteus	CP086572.1	agrBDCA	III-A	mecA, dfrG	sak, scn		100	99.19	100	94.87	100	95.83	91.3	95.45	100
1801221	Staphylococcus argenteus	CP083805.1	agrBDCA	III-A	mecA, dfrG	sak, scn		100	99.19	100	94.87	100	95.83	91.3	95.45	100
1710042798	Staphylococcus argenteus	CP092072.1	agrBDCA	III-A	mecA, dfrG	sak, scn		100	99.19	100	94.87	100	95.83	91.3	95.45	100
20S00001-1	Staphylococcus argenteus	OV648025.1	agrBDCA	III-A				100	99.19	100	94.87	100	95.83	91.3	95.45	100
MSHR1132	Staphylococcus argenteus	FR821777.2	agrBDCA	III-A	mecA	sak, scn, seg, sei, sem, sen, seo, seu		100	99.19	100	94.87	100	95.83	91.3	95.45	100
XNO106	Staphylococcus argenteus	CP025023.1	agrBDCA	III-A				100	99.19	100	94.87	100	95.83	91.3	95.45	96.67
XNO62	Staphylococcus argenteus	CP023076.1	agrBDCA	III-A				100	99.19	100	94.87	100	95.83	91.3	95.45	96.67
AR_0473	Staphylococcus aureus	CP029681.1	agrBDCA	III-A	mecA, blaZ	sak, scn, sec, seg, sei, sel, sem, sen, seo, seu, hlgA, hlgB hlgC, lukD, lukE, aur, splA, splB, splE	rep7c	100	100	100	99.57	100	100	100	100	100
AR_0472	Staphylococcus aureus	CP029649.1	agrBDCA	III-A	mecA, blaZ	sak, scn, sec, seg, sei, sel, sem, sen, seo, seu, hlgA, hlgB hlgC, lukD, lukE, aur, splA, splB, splE	rep7c	100	100	100	99.57	100	100	100	100	100
AR_0470	Staphylococcus aureus	CP029653.1	agrBDCA	III-A	mecA, blaZ, tet(M), tet(L)	sak, scn, seg, sei, sem, sen, seo, sep, seu, hlgA, hlgB hlgC, aur, splE	rep7c, repUS43	100	100	100	99.57	100	100	100	100	100
JS395	Staphylococcus aureus	CP012756.1	agrBDCA	III-A	mecA, blaZ, tet(M), tet(K), tet(L)	sak scn hlgC lukE lukD tst hlgA hlgB aur splA splE	rep20, rep22, repUS43	100	100	100	99.57	100	100	100	100	100
TZ0912	Staphylococcus aureus	CP142839.1	agrBDCA	III-A	mecA, blaZ, fusB	sak, hlgA, hlgB, hlgC, aur	rep7c, rep16, rep21	100	100	100	99.57	100	100	100	100	100
08BA02176	Staphylococcus aureus	CP003808.1	agrBDCA	III-A	mecA, blaZ, tet(M), vga(A)V	hlgA, hlgB, hlgC, aur	repUS43	100	100	100	99.57	100	100	100	100	100
WH39	Staphylococcus aureus	CP060491.1	agrBDCA	III-A	mecA, blaZ, fusB	hlgA, hlgB, hlgC, aur	rep7c, rep16, rep21	100	100	100	99.57	100	100	100	100	100
110900	Staphylococcus aureus	CP058615.1	agrBDCA	III-A	mecA, blaZ, fusB	hlgA, hlgB, hlgC, aur	rep7c, rep16, rep21	100	100	100	99.57	100	100	100	100	100
ER03868.3	Staphylococcus aureus	CP030403.1	agrBDCA	III-A	mecA, blaZ, tet(K), aac(6')-aph(2'')	sak, scn, seg, sen, hlgA, hlgB, hlgC, aur	rep7a, rep20	100	100	100	99.15	100	95.83	95.65	95.45	100
HL25274	Staphylococcus aureus	CP083259.1	agrBDCA	III-A	mecA, blaZ, tet(K)	sak, scn, hlgA, hlgB, hlgC, aur	rep7a	100	100	100	99.15	100	95.83	95.65	95.45	100
KUH140087	Staphylococcus aureus	AP020315.1	agrBDCA	III-A		sak, scn, sec, sel, tst		100	99.19	100	94.87	100	95.83	91.3	95.45	100
CR01	Staphylococcus capitis	LN866849.1	agrBDCA	III-A	mecA			100	86.29	97	60.96	100	100	100	100	100
1031373	Staphylococcus coagulans	CP092965.1	agrBDCA	III-A	mecA, tet(O), erm(B), aph(3')-III, ant(6)-Ia			93	76.52	94	51.14	100	100	100	100	100
SDB 2975	Staphylococcus debuckii	CP033460.1	agrBDCA	III-A				100	74.19	0	0	0	66.67	52.17	0	0
SE95	Staphylococcus epidermidis	CP024437.1	agrBDCA	III-A	blaZ, fosB	sec, sel		100	85.48	97	59.65	82.61	87.5	82.61	86.36	63.33
Se_RP62a-WT	Staphylococcus epidermidis	LR735437.1	agrBDCA	III-A	mecA, blaZ, fosB	ACME		100	85.48	97	59.65	82.61	87.5	78.26	81.82	63.33
FDAARGOS_153	Staphylococcus epidermidis	CP014119.1	agrBDCA	III-A	mecA, blaZ, fosB	ACME		100	85.48	97	59.65	82.61	87.5	78.26	81.82	63.33
TSM-36	Staphylococcus epidermidis	CP093205.1	agrBDCA	III-A	mecA, blaZ, fosB	ACME		100	85.48	97	59.65	82.61	87.5	78.26	81.82	63.33
HD27N1	Staphylococcus epidermidis	CP052975.1	agrBDCA	III-A	mecA, blaZ, fosB	ACME		100	85.48	97	59.65	82.61	87.5	78.26	81.82	63.33
HD26-1	Staphylococcus epidermidis	CP052998.1	agrBDCA	III-A	mecA, blaZ, fosB	ACME		100	85.48	97	59.65	82.61	87.5	78.26	81.82	63.33
HD27-3	Staphylococcus epidermidis	CP052991.1	agrBDCA	III-A	mecA, blaZ, fosB	ACME		100	85.48	97	59.65	82.61	87.5	78.26	81.82	63.33
HD04-1	Staphylococcus epidermidis	CP052985.1	agrBDCA	III-A	mecA, blaZ, fosB	ACME		100	85.48	97	59.65	82.61	87.5	78.26	81.82	63.33
RP62A	Staphylococcus epidermidis	CP000029.1	agrBDCA	III-A	mecA, blaZ, fosB			100	85.48	97	60.09	82.61	87.5	78.26	81.82	63.33
KS1039	Staphylococcus equorum	CP013114.1	agrBDCA	III-A	mph(C)			100	83.06	0	0	100	95.83	91.3	90.91	100
SL13	Staphylococcus lugdunensis	CP041722.1	agrBDCA	III-A	blaZ			96	84.87	0	0	69.56	87.5	82.61	81.82	60
SL29	Staphylococcus lugdunensis	CP041723.1	agrBDCA	III-A				96	84.87	0	0	69.56	87.5	82.61	81.82	60
SL117	Staphylococcus lugdunensis	CP041725.1	agrBDCA	III-A				96	84.87	0	0	69.56	87.5	82.61	81.82	60
SL122	Staphylococcus lugdunensis	CP041727.1	agrBDCA	III-A				96	84.87	0	0	69.56	87.5	82.61	81.82	60
VISLISI_33	Staphylococcus lugdunensis	CP020769.1	agrBDCA	III-A	blaZ			96	84.87	0	0	69.56	87.5	82.61	81.82	60
VISLISI_27	Staphylococcus lugdunensis	CP020735.1	agrBDCA	III-A	blaZ, fusB			96	84.87	0	0	69.56	87.5	82.61	81.82	60
VISLISI_37	Staphylococcus lugdunensis	CP020761.1	agrBDCA	III-A				96	84.87	0	0	69.56	87.5	82.61	81.82	60
CGMH-SL118	Staphylococcus lugdunensis	CP048008.1	agrBDCA	III-A	mecA, blaZ, erm(A), fusB, ant(9)-Ia			96	84.87	0	0	69.56	87.5	82.61	81.82	60
N920143	Staphylococcus lugdunensis	FR870271.1	agrBDCA	III-A				96	84.87	0	0	69.56	87.5	82.61	81.82	60
HKU09-01	Staphylococcus lugdunensis	CP001837.1	agrBDCA	III-A	blaZ			96	84.87	0	0	69.56	87.5	82.61	81.82	60
MAD401	Staphylococcus pseudintermedius	CP039742.1	agrBDCA	III-A	mecA, blaZ, erm(B), tet(M), dfrG ant(6)-Ia, aac(6')-aph(2''), aph(3')-III		repUS43	93	77.39	91	55.14	100	100	100	100	100
AI14	Staphylococcus pseudintermedius	CP031604.1	agrBDCA	III-A	mecA, blaZ, erm(B), tet(M), dfrG ant(6)-Ia, aac(6')-aph(2''), aph(3')-III		repUS43	93	77.39	91	55.14	100	100	100	100	100
AP20	Staphylococcus pseudintermedius	CP031561.1	agrBDCA	III-A	mecA, blaZ, erm(B), tet(M), dfrG ant(6)-Ia, aac(6')-aph(2''), aph(3')-III		repUS43	93	77.39	91	55.14	100	100	100	100	100
063228	Staphylococcus pseudintermedius	CP015626.1	agrBDCA	III-A	mecA, blaZ, erm(B), tet(M), dfrG ant(6)-Ia, aac(6')-aph(2''), aph(3')-III		rep13, repUS43	93	77.39	91	55.14	100	100	100	100	100
HSP237	Staphylococcus pseudintermedius	CP098634.1	agrBDCA	III-A	mecA, blaZ, erm(B), tet(M), tet(K), dfrG ant(6)-Ia, aac(6')-aph(2''), aph(3')-III		rep7a, repUS43	93	77.39	91	55.14	100	100	100	100	100
HSP235	Staphylococcus pseudintermedius	CP098645.1	agrBDCA	III-A	mecA, blaZ, erm(B), tet(M), tet(K), dfrG ant(6)-Ia, aac(6')-aph(2''), aph(3')-III		rep7a, repUS43	93	77.39	91	55.14	100	100	100	100	100
HSP236	Staphylococcus pseudintermedius	CP098636.1	agrBDCA	III-A	mecA, blaZ, erm(B), tet(M), tet(K), dfrG ant(6)-Ia, aac(6')-aph(2''), aph(3')-III		rep7a, repUS43	93	77.39	91	55.14	100	100	100	100	100
HSP243	Staphylococcus pseudintermedius	CP098628.1	agrBDCA	III-A	mecA, blaZ, erm(B), tet(M), tet(K), dfrG ant(6)-Ia, aac(6')-aph(2''), aph(3')-III		rep7a, repUS43	93	77.39	91	55.14	100	100	100	100	100
HSP244	Staphylococcus pseudintermedius	CP098625.1	agrBDCA	III-A	mecA, blaZ, erm(B), tet(M), tet(K), dfrG ant(6)-Ia, aac(6')-aph(2''), aph(3')-III		rep7a, repUS43	93	77.39	91	55.14	100	100	100	100	100
HSP240	Staphylococcus pseudintermedius	CP083203.2	agrBDCA	III-A	mecA, blaZ, erm(B), tet(M), tet(K), dfrG ant(6)-Ia, aac(6')-aph(2''), aph(3')-III		rep7a, repUS43	93	77.39	91	55.14	100	100	100	100	100
HSP241	Staphylococcus pseudintermedius	CP098632.1	agrBDCA	III-A	mecA, blaZ, erm(B), tet(M), tet(K), dfrG ant(6)-Ia, aac(6')-aph(2''), aph(3')-III		rep7a, repUS43	93	77.39	91	55.14	100	100	100	100	100
HSP242	Staphylococcus pseudintermedius	CP098629.1	agrBDCA	III-A	mecA, blaZ, erm(B), tet(M), tet(K), dfrG ant(6)-Ia, aac(6')-aph(2''), aph(3')-III		rep7a, repUS43	93	77.39	91	55.14	100	100	100	100	100
K18PSP147	Staphylococcus pseudintermedius	CP076465.1	agrBDCA	III-A	mecA, blaZ, dfrG, erm(B), fusC, ant(6)-Ia, aac(6')-aph(2''), aph(3')-III			93	77.39	91	55.14	100	100	100	100	100
157588	Staphylococcus pseudintermedius	CP054206.2	agrBDCA	III-A	mecA, blaZ, erm(B), tet(M), ant(6)-Ia, aac(6')-aph(2''), aph(3')-III		repUS43	93	77.39	91	55.14	100	100	100	100	100
Z0118SP0108	Staphylococcus pseudintermedius	CP061030.1	agrBDCA	III-A	mecA, blaZ, erm(B), tet(M), dfrG ant(6)-Ia, cat(pC221), aac(6')-aph(2''), aph(3')-III		rep7a, repUS12, repUS43	93	77.39	91	55.14	100	100	100	100	100
Z0118SP0130	Staphylococcus pseudintermedius	CP060700.1	agrBDCA	III-A	mecA, blaZ, erm(B), tet(M), dfrG ant(6)-Ia, cat(pC221), aac(6')-aph(2''), aph(3')-III		rep7a, repUS12, repUS43	93	77.39	91	55.14	100	100	100	100	100
TSCC54	Staphylococcus schleiferi	AP014944.1	agrBDCA	III-A	mecA			93	76.52	95	51.35	100	100	100	100	100
Note: blank indicates absence or non-detection of the gene.
